# Supplementary material for: Determinants of Quality of Life in the COVID-19 Pandemic Situation among Persons Using Psychological Help at Various Stages of the Pandemic
Source: Int J Environ Res Public Health. 2022 May 16;19(10):6023. doi: 10.3390/ijerph19106023 (PMC9141825; doi:10.3390/ijerph19106023)
Supplement: Supplementary file 1 [file ijerph-19-06023-s001.zip]

Archive with 1 entries (1 files):
- ijerph-1685246-supplementary.xlsx
