# Supplementary material for: Determinants of Quality of Life in the COVID-19 Pandemic Situation among Persons Using Psychological Help at Various Stages of the Pandemic
Source: Int J Environ Res Public Health. 2022 May 16;19(10):6023. doi: 10.3390/ijerph19106023 (PMC9141825; doi:10.3390/ijerph19106023)
Supplement: Supplementary file 1 [file ijerph-19-06023-s001.zip › ijerph-1685246-supplementary.xlsx]

## Sheet: Arkusz1
Table S1. Means, standard deviations and correlations between quality of life, coping strategies and resourcess measured in two period of pandemic situations (first measurement below the diagonal; second measurement above the diagonal)
	Variables1	1	2	3	4	5	6	7	8	9	10	11	12	13	14	15	16	17	18	19	20	21	22	23	24	25	26	27	28	29	30	31	32	33	34	35
1	Physical health		.74**	.61**	.65**	.86**	.12	.16	.29**	.15	-.07	.09	.33**	.09	-.07	-.14	-.19*	-.17	-.19*	-.25**	.54**	.55**	.61**	.22*	.37**	.42**	.46**	.58**	-.56**	-.48**	-.59**	-.41**	-.44**	-.46**	-.47**	-.57**
2	Psychological field	.65**		.64**	.67**	.88**	.24**	.24**	.31**	.22*	-.08	.17	.34**	.25**	-.01	-.24*	-.07	-.22*	-.32**	-.26**	.63**	.58**	.69**	.32**	.47**	.42**	.51**	.65**	-.61**	-.47**	-.62**	-.49**	-.53**	-.48**	-.51**	-.62**
3	Social relations	.48**	.59**		.61**	.86**	.17	.27**	.21*	.27**	-.05	.09	.44**	.24*	.14	-.09	.13	-.05	-.09	-.15	.46**	.42**	.60**	.37**	.42**	.33**	.58**	.56**	-.55**	-.37**	-.57**	-.47**	-.47**	-.45**	-.56**	-.57**
4	Environment	.64**	.62**	.48**		.84**	.11	.29**	.30**	.35**	.05	.17	.39**	.32**	.13	-.10	-.02	-.15	-.07	-.09	.56**	.53**	.59**	.24*	.48**	.43**	.57**	.60**	-.50**	-.57**	-.55**	-.51**	-.52**	-.49**	-.50**	-.58**
5	Global quality of life	.81**	.87**	.81**	.81**		.19*	.28**	.32**	.29**	-.04	.15	.44**	.26**	.06	-.16	-.03	-.16	-.19*	-.22*	.63**	.60**	.72**	.34**	.50**	.46**	.62**	.69**	-.64**	-.54**	-.68**	-.55**	-.57**	-.54**	-.60**	-.68**
6	Active coping	-.03	.07	.05	-.10	.01		.64**	.33**	.17	.09	.26**	.26**	.40**	.29**	.21*	.29**	.10	.00	.32**	.22*	.11	.30**	.21*	.15	.17	.14	.22*	-.16	.03	-.08	.00	-.08	.00	-.04	-.06
7	Planning	.08	.22**	.11	.05	.14*	.57**		.40**	.40**	.14	.36**	.46**	.58**	.36**	.11	.40**	.13	.04	.31**	.30**	.11	.38**	.16	.23*	.16	.30**	.27**	-.16	-.14	-.12	-.16	-.20*	-.09	-.10	-.15
8	Positive reframing	.23**	.34**	.22**	.29**	.32**	.28**	.42**		.30**	.34**	.37**	.40**	.49**	.30**	.24*	.23*	.09	.11	.04	.25**	.29**	.28**	.18	.33**	.27**	.20*	.29**	-.13	-.02	-.18	-.14	-.07	.00	-.09	-.11
9	Acceptance	.09	.12*	.06	.13*	.12	.18**	.39**	.36**		.27**	.32**	.44**	.40**	.31**	.17	.32**	-.03	.06	.04	.28**	.16	.29**	.08	.34**	.16	.31**	.26**	-.13	-.16	-.13	-.26**	-.18	-.08	-.12	-.17
10	Humour	.01	-.13*	-.09	.03	-.07	.04	.11	.22**	.20**		.14	.04	.11	.45**	.45**	.42**	.36**	.41**	.24**	-.05	-.09	-.05	-.06	.06	.04	.01	-.05	.15	.10	.15	.11	.16	.17	.13	.15
11	Religion	.02	.10	.10	.09	.10	.15*	.18**	.21**	.22**	.05		.30**	.38**	.30**	.16	.08	.06	.21*	.16	.13	.17	.18	.29**	.16	.33**	.10	.18*	.04	.01	.03	.01	-.04	.21*	.10	.04
12	Seeking emotional support	.03	.11	.19**	.06	.13*	.27**	.35**	.21**	.29**	.05	.27**		.67**	.16	.06	.24*	-.03	.01	.01	.46**	.30**	.47**	.23*	.43**	.29**	.47**	.45**	-.23*	-.22*	-.23*	-.26**	-.20*	-.14	-.17	-.25**
13	Seeking instrumental support	-.07	-.02	.05	-.10	-.03	.41**	.44**	.24**	.23**	.11	.35**	.65**		.36**	.13	.46**	.04	.07	.21*	.31**	.16	.29**	.08	.32**	.21*	.23*	.25**	-.07	-.10	-.12	-.22*	-.11	-.05	-.05	-.12
14	Self-distraction	-.08	-.03	-.05	-.04	-.06	.29**	.25**	.22**	.28**	.19**	.19**	.36**	.33**		.41**	.53**	.28**	.38**	.32**	.08	-.04	.10	.11	.21*	.09	.13	.08	.12	.06	.13	.02	.04	.05	.05	.08
15	Denial	-.24**	-.25**	-.26**	-.35**	-.33**	.09	.04	-.02	-.02	.02	.09	.13*	.24**	.20**		.37**	.44**	.51**	.39**	-.15	-.05	-.12	.11	.00	-.03	-.10	-.07	.17	.14	.19*	.27**	.26**	.20*	.13	.21*
16	Venting	-.25**	-.20**	-.10	-.22**	-.22**	.22**	.29**	.07	.22**	.20**	.28**	.42**	.48**	.46**	.37**		.31**	.34**	.32**	.01	-.24**	-.03	-.09	.07	-.14	.02	-.09	.13	.18	.12	.02	.11	.05	.12	.13
17	Psychoactive substance use	-.15*	-.21**	-.19**	-.19**	-.23**	.07	-.06	-.02	-.09	.21**	.03	.01	.14*	.18**	.35**	.21**		.52**	.38**	-.07	-.14	-.08	.10	.00	-.08	-.08	-.07	.07	.14	.06	.20*	.10	.07	.04	.09
18	Restraint	-.27**	-.32**	-.24**	-.38**	-.36**	.00	-.04	-.21**	-.02	.20**	.11	.05	.20**	.12	.54**	.44**	.32**		.49**	-.24**	-.17	-.23*	.10	-.06	-.08	-.16	-.20*	.23*	.15	.26**	.23*	.24*	.16	.19*	.24*
19	Self-blame	-.21**	-.31**	-.21**	-.21**	-.29**	.20**	.12*	-.06	-.03	.19**	.05	.12*	.29**	.13*	.41**	.31**	.33**	.46**		-.18	-.19*	-.14	.01	-.09	-.06	-.05	-.15	.25**	.22*	.28**	.15	.14	.21*	.21*	.26**
20	Management resources (gain)	.47**	.46**	.40**	.42**	.53**	.12	.24**	.40**	.17**	.02	.03	.13*	.07	.06	-.10	-.05	.02	-.22**	-.21**		.72**	.87**	.38**	.74**	.62**	.78**	.90**	-.45**	-.42**	-.47**	-.44**	-.42**	-.36**	-.40**	-.49**
21	Social status resources (gain)	.38**	.37**	.28**	.35**	.41**	.09	.17**	.31**	.10	-.03	.04	.07	.04	.12*	.02	-.09	.01	-.12	-.15*	.72**		.73**	.54**	.61**	.75**	.59**	.87**	-.45**	-.42**	-.45**	-.35**	-.36**	-.28**	-.38**	-.45**
22	Resilience resources (gain)	.50**	.58**	.45**	.42**	.59**	.14*	.28**	.41**	.20**	-.04	.07	.19**	.10	.06	-.07	-.04	-.06	-.20**	-.20**	.83**	.67**		.51**	.74**	.62**	.83**	.93**	-.55**	-.46**	-.56**	-.51**	-.54**	-.42**	-.49**	-.58**
23	Family resources (gain)	.19**	.25**	.30**	.05	.25**	.15*	.06	.11	.04	-.14*	.01	-.06	-.02	.04	.07	-.12*	.05	-.04	-.02	.38**	.48**	.42**		.43**	.49**	.39**	.64**	-.29**	-.15	-.22*	-.05	-.18*	-.10	-.21*	-.22*
24	Material status resources (gain)	.35**	.35**	.24**	.39**	.39**	-.06	.05	.16**	.20**	.03	.02	.09	-.02	.08	-.01	-.05	.09	-.09	-.05	.61**	.52**	.65**	.27**		.57**	.70**	.78**	-.31**	-.28**	-.33**	-.33**	-.31**	-.28**	-.30**	-.34**
25	Growth resources (gain)	.26**	.31**	.29**	.30**	.35**	.12*	.08	.25**	.04	.02	.28**	.12	.10	.01	-.02	-.07	-.01	-.05	-.12*	.54**	.60**	.55**	.32**	.44**		.52**	.74**	-.27**	-.27**	-.26**	-.20*	-.21*	-.09	-.23*	-.27**
26	Community resources (gain)	.34**	.35**	.36**	.36**	.43**	.12	.14*	.26**	.20**	.03	.11	.31**	.19**	.15*	-.10	.00	-.04	-.13*	-.10	.70**	.55**	.72**	.30**	.55**	.61**		.83**	-.41**	-.40**	-.46**	-.49**	-.48**	-.38**	-.48**	-.50**
27	Resourcefulness (gain)	.48**	.51**	.43**	.41**	.55**	.15*	.22**	.37**	.17**	-.03	.08	.15*	.09	.08	-.04	-.08	.00	-.16**	-.16**	.88**	.86**	.90**	.61**	.69**	.69**	.77**		-.51**	-.45**	-.52**	-.43**	-.47**	-.37**	-.46**	-.53**
28	Management resources (loss)	-.29**	-.29**	-.15*	-.25**	-.29**	.10	.01	-.05	.01	-.03	.06	.00	.06	.15*	.26**	.19**	.28**	.32**	.27**	-.13*	-.06	-.14*	.06	-.11	-.02	-.09	-.09		.72**	.90**	.70**	.81**	.76**	.84**	.94**
29	Social status resources (loss)	-.26**	-.20**	-.11	-.24**	-.23**	.12*	.06	.02	.01	-.05	-.04	.02	.08	.15*	.22**	.15*	.24**	.25**	.19**	-.07	-.04	-.03	.18**	-.06	-.03	-.05	-.01	.75**		.69**	.68**	.70**	.73**	.69**	.84**
30	Resilience resources (loss)	-.31**	-.32**	-.16**	-.23**	-.30**	.13*	.03	-.09	.02	-.04	.06	.03	.12	.15*	.25**	.21**	.23**	.32**	.29**	-.18**	-.09	-.20**	.03	-.17**	-.04	-.10	-.13*	.91**	.71**		.73**	.80**	.77**	.86**	.93**
31	Family resources (loss)	-.14*	-.09	-.07	-.16**	-.13*	.05	.02	-.03	-.05	-.04	-.01	-.03	.03	.06	.25**	.06	.22**	.23**	.18**	-.04	.06	-.06	.27**	-.02	.08	-.06	.05	.70**	.63**	.67**		.80**	.68**	.73**	.84**
32	Material status resources (loss)	-.16*	-.18**	-.07	-.21**	-.18**	.08	-.04	.03	-.08	.06	-.02	-.07	.05	.06	.28**	.13*	.27**	.34**	.25**	-.04	.05	-.07	.17**	-.05	.05	-.06	.02	.78**	.65**	.72**	.79**		.71**	.81**	.89**
33	Growth resources (loss)	-.15*	-.11	-.03	-.16**	-.12*	.04	.08	-.01	.07	.01	.10	.05	.12*	.10	.18**	.18**	.15*	.24**	.18**	-.06	-.01	-.02	.20**	-.04	.02	-.03	.02	.73**	.72**	.68**	.64**	.68**		.78**	.85**
34	Community resources (loss)	-.25**	-.20**	-.17**	-.25**	-.26**	.13*	.04	-.05	-.05	-.03	-.01	-.05	.05	.10	.24**	.19**	.25**	.30**	.25**	-.09	-.04	-.09	.14*	-.10	-.03	-.13*	-.04	.82**	.68**	.79**	.69**	.74**	.70**		.91**
35	Resourcefulness (loss)	-.29**	-.27**	-.14*	-.26**	-.28**	.11	.03	-.05	-.01	-.03	.02	.00	.09	.14*	.27**	.19**	.27**	.34**	.27**	-.13*	-.05	-.13*	.14*	-.11	-.02	-.09	-.06	.94**	.86**	.92**	.81**	.84**	.80**	.87**
	M1	14.19	14.17	14.31	13.98	14.16	1.7	1.87	1.72	1.89	0.9	1.3	1.95	1.85	1.81	0.57	1.42	0.24	0.56	0.66	2.38	2	2.59	1.09	2.07	1.61	2.85	2.16	0.77	0.92	0.9	0.36	0.38	0.73	0.74	0.75
	SD1	2.43	2.85	3.25	2.23	2.21	0.76	0.77	0.87	0.69	0.51	1.16	0.79	0.78	0.84	0.7	0.66	0.51	0.56	0.78	0.87	1	0.86	1.09	0.8	1.11	1.03	0.77	0.84	1.05	0.83	0.66	0.57	0.88	0.83	0.73
	M2	13.97	13.91	14.18	14.08	14.04	1.61	1.81	1.81	1.89	1.01	1.19	1.92	1.76	1.66	0.59	1.39	0.42	0.78	0.92	2.09	1.74	2.34	0.97	1.93	1.41	2.46	1.91	0.97	1.01	1.06	0.54	0.52	0.91	0.82	0.88
	SD2	2.39	2.84	3.33	2.38	2.26	0.78	0.71	0.78	0.71	0.67	1.09	0.8	0.79	0.76	0.69	0.77	0.65	0.68	0.8	0.88	1.04	0.88	1.05	0.97	1.07	1.02	0.81	0.99	1.08	0.91	0.93	0.96	0.97	0.85	0.85
	** p < 0.01, * p < 0.05
